# Supplementary material for: Effect of IL-27, Teriflunomide and Retinoic Acid and Their Combinations on CD4+ T Regulatory T Cells—An In Vitro Study
Source: Molecules. 2022 Dec 2;27(23):8471. doi: 10.3390/molecules27238471 (PMC9739213; doi:10.3390/molecules27238471)
Supplement: Supplementary file 1 [file molecules-27-08471-s001.zip]

Archive with 1 entries (1 files):
- molecules-2041019-Supplementary.pdf
